# Supplementary material for: SlZF3 regulates tomato plant height by directly repressing SlGA20ox4 in the gibberellic acid biosynthesis pathway
Source: Hortic Res. 2023 Feb 21;10(4):uhad025. doi: 10.1093/hr/uhad025 (PMC10116951; doi:10.1093/hr/uhad025)
Supplement: Web_Material_uhad025 [file web_material_uhad025.zip]

Archive with 5 entries (5 files):
- HR-2022-1005R1-Supplementary.docx
- Luo MS-Table S1.docx
- Luo MS-Table S2.docx
- Luo MS-Table S3.docx
- Luo MS-Table S4.docx
